# Supplementary material for: Comparative Analysis of Dental Pulp and Periodontal Stem Cells: Differences in Morphology, Functionality, Osteogenic Differentiation and Proteome
Source: Biomedicines. 2021 Nov 3;9(11):1606. doi: 10.3390/biomedicines9111606 (PMC8616025; doi:10.3390/biomedicines9111606)
Supplement: Supplementary file 1 [file biomedicines-09-01606-s001.zip]

Archive with 2 entries (2 files):
- Figure S1.pdf
- File S1.xlsx
