# Supplementary material for: Comparative Analysis of Dental Pulp and Periodontal Stem Cells: Differences in Morphology, Functionality, Osteogenic Differentiation and Proteome
Source: Biomedicines. 2021 Nov 3;9(11):1606. doi: 10.3390/biomedicines9111606 (PMC8616025; doi:10.3390/biomedicines9111606)
Supplement: Supplementary file 1 [file biomedicines-09-01606-s001.zip › File S1.xlsx]

## Sheet: DPSCs_dif
Number	Uniprot accession
1	P68366
2	O75746
3	Q5VYK3
4	Q6PCE3
5	Q9UKK3
6	Q93034
7	O60645
8	Q05707
9	P20020
10	Q9UQE7
11	P19827
12	O00442
13	Q6NUM9
14	Q92979
15	Q16352
16	Q9UEW8
17	P22059
18	O14617
19	P00751
20	Q969J3
21	Q13045
22	Q9H845
23	Q8NBM8
24	Q8NBQ5
25	Q7Z2Z2
26	Q9NRL3
27	P18084
28	Q8IXS6
29	Q8NFQ8
30	Q06136
31	Q9Y4P1
32	Q66K74
33	Q7Z3J2
34	P56199
35	O00291
36	Q9UM54
37	O75165
38	Q9UPN3
39	O94929
40	P26022
41	Q14766
42	Q15057
43	P61764
44	Q5SW96
45	Q8NEW0
46	Q10567
47	Q86W92
48	O60826
49	Q16134
50	P42226
51	Q8TDZ2
52	Q9BXP2
53	Q15746
54	P39059
55	O60313
56	Q9Y2D4
57	P55265
58	Q05397
59	Q5NDL2
60	Q14112
61	Q13131
62	O95487
63	Q14161
64	Q96T51
65	O43676
66	Q93050
67	Q14BN4
68	A0FGR8
69	Q13464
70	Q9NPE3
71	Q15042
72	Q9BZL4
73	Q9NZJ7
74	Q9Y4K0
75	O60271
76	Q9NRW7
77	Q6ZMZ3
78	P41240
79	Q9NXG2
80	Q9Y673

## Sheet: DPSCs_control
Number	Uniprot accession
1	P01889
2	O14602
3	P05997
4	Q9NWT6
5	Q14123
6	Q12972
7	Q9NTZ6
8	Q13445
9	Q9UNP9
10	Q70E73
11	Q4L180
12	Q0VGL1

## Sheet: PDLSCs_dif
Number	Uniprot accession
1	Q9UDY2
2	P00325
3	P51151
4	Q9UQB8
5	Q9Y3E1
6	P52435
7	Q86UY8
8	Q14197
9	P11802
10	Q9BW72
11	Q9UBP6
12	P29083
13	O95810
14	Q8TD55
15	P62072
16	Q6UWF9
17	Q9UII2
18	Q8NFV4
19	P57105
20	Q15067
21	Q9UBK9
22	Q8N4P3
23	Q13084
24	P42771
25	Q86WA6
26	O95208
27	Q6GMV3
28	Q9BXW7
29	P49959
30	Q92934
31	O43414
32	O95926
33	Q8N983
34	Q9NQ50
35	P42025
36	Q9NYB9
37	P12273
38	P18065
39	Q9NZR1
40	Q6VY07
41	Q6P4F2
42	O43464
43	Q8TDP1
44	P60520
45	Q15007
46	Q8IW45
47	Q5JSH3
48	O75208
49	Q9Y2Z4
50	Q9Y2W2
51	Q8WXC6
52	P46934
53	Q96EV8
54	O95379
55	Q6PJT7
56	Q9NVT9
57	Q9Y3Q8
58	Q9Y2E5
59	Q9H8H3
60	Q9H3Z4
61	Q8WUF5
62	Q9H0R4
63	Q9BYD1
64	P08236
65	Q9H814
66	Q8N5N7
67	Q9GZQ3
68	Q8WZ82
69	P37840
70	Q16647
71	Q9NRY6
72	P82663
73	Q9NUI1
74	Q9NZD8
75	P27986
76	Q8IYU8
77	Q5JVS0
78	P51948
79	Q7Z7H8
80	Q9BRQ8
81	P23219
82	P38571
83	Q96EY1
84	Q9Y2C4
85	Q5HYI8
86	Q15276
87	O75884
88	Q96C23
89	O95639
90	Q969Q5
91	Q9H9Q2
92	Q9H425
93	Q08397
94	O00194
95	Q15811
96	Q13232
97	Q9HAT2
98	Q9BYN8
99	Q86X83
100	P52926
101	Q8TB72
102	P48634
103	O43447
104	Q96EL3
105	P47974
106	Q99643
107	Q9P013
108	Q9H3Q1
109	Q9UIQ6
110	Q9H008
111	P17900
112	O00625
113	O00142
114	Q9P2H0
115	Q9UDT6
116	Q6BCY4
117	P48357
118	P55854
119	P53365
120	Q9ULX6
121	Q68D91
122	P63165
123	Q96AJ9
124	Q00059
125	Q9H0N5
126	P11234
127	P31483
128	Q8TDH9
129	Q9UKM7
130	Q9HD26
131	Q9NUG6
132	O14735
133	P55001
134	Q96BW9
135	P27701
136	Q96EI5
137	Q96ED9

## Sheet: PDLSCs_contr
Number	Uniprot accession
1	P42166
2	A5YKK6
3	O95456
4	Q8TBC4
5	Q9NZL4
6	Q9P258
7	O15031
8	Q9BSD7
9	Q8IY67
10	O00767
11	O00193
12	Q9BQ67
13	O43660
14	Q9Y3I1
15	Q9Y217
16	Q6WCQ1
17	Q15113
18	P52788
19	Q99459
20	P41221
21	Q14566
22	P48307
23	P51812
24	Q9C0E8
25	Q8TCJ2
26	O15067
27	P23229
28	P00533
29	P26572
30	O60488
31	P11908
32	P46734
33	A6NDG6
34	Q8NE71
35	P04150
36	Q8TEX9
37	Q9H6Z4
38	P27707
39	P52888
40	Q8IXM2
41	P60510
42	P40189
43	P02533
44	P33993
45	P55285
46	Q9BY44
47	P23921
48	Q9Y5L0
49	O75935
50	P51610
51	P57088
52	Q86TU7
53	P33992
54	O75175
55	P55081
56	Q9BSJ2
57	Q08378
58	O60684
59	Q09028
60	Q96FJ2
61	O60502
62	Q9H1J7
63	Q15020
64	Q7Z3E5
65	Q9Y5P6
66	Q9UGV2
67	Q9Y241
68	Q8IZ07
69	Q15012
70	P25205
71	P16234
72	P49903
73	P26447
74	P48723
75	Q8NFH4
76	P52630
77	P54105
78	O14929
79	Q6P2Q9
80	Q7Z5L9
81	Q13144
82	P28288
83	P33991
84	P09874
85	Q00796
86	Q15645
87	O95864
88	Q5T4S7
89	Q9BQA1
90	P22676
91	P35052
92	Q9P0I2
93	Q56VL3
94	P21246
95	P02790
96	Q13308
97	P16435
98	Q9Y2X3
99	Q92769
100	P49915
101	Q9BYN0
102	Q16850
103	Q9BRX2
104	Q9BRT6
105	Q9H0D6
106	P13984
107	O75694
108	O96005
109	P49356
110	O00148
111	Q8N163
112	P40855
113	O15347
114	Q13547
115	O96019
116	P30825
117	Q9Y2H0
118	Q8NBT2
119	P25116
120	Q9H2K8
121	Q86YR5
122	Q16832
123	Q9Y3C1
124	Q9NUQ6
125	P53582
126	Q9UKS6
127	Q8WWY3
128	P22033
129	Q9HC35
130	Q16666
131	P35625
132	O14672
133	Q13617
134	Q9UN70
135	P30566
136	Q9NVG8
137	P49736
138	Q53EL6
139	Q9P0V9
140	Q8N474
141	P46977
142	Q15392
143	Q08J23
144	Q5T013
145	P31751
146	P61964
147	Q13443
148	P30530
149	Q5VW38
150	O76074
151	Q02539
152	Q13619
153	Q9Y6K8
154	P17813
155	Q14980
156	O00391
157	Q9BTW9
158	Q01581
159	P17405
160	P00374
161	Q9Y5X2
162	Q8WUM0
163	Q9H7B2

## Sheet: DPSCs_dif_and_control
Number	Uniprot accession
1	P98160
2	O95486
3	Q9NUM4
4	O95497

## Sheet: PDLSCs_dif_and_control
Number	Uniprot accession
1	Q8IVF2
2	P82650
3	Q9NUP9
4	O00115
5	P34059
6	P19838
7	Q9BQ61
8	Q9H1E3
9	Q92600
10	Q9HBM1
11	P62312
12	P98175
13	Q92633
14	Q96DI7
15	Q9Y3L5
16	Q8NEJ9
17	O60220
18	Q16626
19	O43678
20	P58335
21	P31323
22	Q9ULZ3
23	Q96EQ0
24	O43251
25	Q9Y2S7
26	Q9Y237
27	Q8TDN6
28	Q9Y676
29	Q8TD16
30	O43395
31	Q9NSC5
32	O95571
33	Q9H4X1
34	P20338
35	Q86XP3
36	Q9BW83
37	O75787
38	Q13950
39	O43172
40	P49756
41	Q6UN15
42	P45954
43	Q9BTZ2
44	Q9BW91
45	Q9BYD2
46	O15160
47	Q7Z6K5
48	Q92917
49	Q9BU89
50	Q5JS54
51	P08253
52	Q9BZG1
53	O95232
54	Q9P015
55	P49750
56	Q7Z7H5
57	O43290
58	Q14919
59	O43665
60	Q8TBF2
61	Q641Q2
62	P12429
63	P31749
64	Q8N5M4
65	Q8TCZ2
66	P16333
67	Q9H857
68	Q9BX40
69	Q9P016
70	Q13049
71	Q9C0B1
72	Q5KU26
73	Q9Y2R9
74	Q13363
75	Q15424
76	Q9UKV3
77	P15927
78	P43897
79	Q8NBK3
80	Q9BRJ2
81	Q96AM1
82	Q9BWF3
83	P07585
84	Q14353
85	P06493
86	Q9UBE0
87	Q96C86
88	Q9Y3B7
89	P51553
90	Q96GC5
91	Q9Y5K5
92	P54687
93	P39748
94	Q96S82
95	Q9Y3C0
96	Q5T160
97	Q9BRR6
98	O60783
99	Q7Z5G4
100	O43670
101	Q9GZN8
102	P26583
103	Q9UK41
104	Q9NQ48
105	Q96C19
106	Q6ZVM7
107	Q13895
108	P59768
109	Q8WXI9
110	P09001
111	P49406
112	Q969G5
113	Q9UEY8
114	P08397
115	P15104
116	Q5BKZ1
117	Q96A35
118	Q6QNY0
119	Q6UXH1
120	Q5TFE4
121	Q8WYA6
122	Q99848

## Sheet: Control_DPSCs_and_PDLSCs
Number	Uniprot accession
1	Q13907
2	P50897
3	O14548
4	P16403
5	Q9P287
6	Q8WVJ2
7	P16402
8	Q00587
9	P15954
10	Q9NX62
11	P43007
12	O43633
13	Q9UPT5
14	O43674
15	Q8NI22
16	O95084
17	P61966
18	Q9NZJ9
19	O75844
20	Q9H788
21	P02649
22	Q16576
23	Q9UNF1
24	Q03154
25	Q99747
26	Q9Y5V3
27	O00566
28	Q7Z417
29	Q8IV08
30	P09038
31	Q6NUQ4
32	Q969G3
33	P48061
34	Q9NRW3
35	Q9H7C4
36	Q13541

## Sheet: Dif_DPSCs_and_PDLSCs
Number	Uniprot accession
1	Q9Y3Z3
2	Q86VN1
3	Q02952
4	Q13451
5	P02768
6	Q9H2G2
7	Q3LXA3
8	Q06124
9	O94903
10	Q13586
11	Q9NNW7
12	Q9Y697
13	Q6UXV4
14	P10915
15	P25445
16	P51636
17	Q7Z4W1
18	Q13057
19	Q9NRY5
20	Q96EY8
21	O14657
22	O00330
23	P36969
24	Q9UEU0
25	Q9H5N1
26	Q567U6
27	P24310
28	Q8N3R9
